# Supplementary material for: Safety evaluation of the excessive intake of Bacillus subtilis C-3102 in healthy Japanese adults: A randomized, placebo-controlled, double-blind, parallel-group, comparison trial
Source: Toxicol Rep. 2019 Nov 21;7:46–58. doi: 10.1016/j.toxrep.2019.11.009 (PMC6920086; doi:10.1016/j.toxrep.2019.11.009)
Supplement: Transparency document [file mmc1.zip]

Archive with 8 entries (8 files):
- coi_disclosure_hatanaka.pdf
- coi_disclosure_Hoshino.pdf
- coi_disclosure_Iio.pdf
- coi_disclosure_kanzato.pdf
- coi_disclosure_nadaoka.pdf
- coi_disclosure_takara.pdf
- coi_disclosure_tsuda.pdf
- coi_disclosure_Yasue.pdf
